# Supplementary material for: Development of a biomimetic nanoparticle platform for apigenin therapy in triple-negative breast cancer
Source: Front Oncol. 2025 May 16;15:1521529. doi: 10.3389/fonc.2025.1521529 (PMC12122512; doi:10.3389/fonc.2025.1521529)
Supplement: Supplementary Table 1 — Effects of apigenin and its nanoparticles on cell cycle distribution of 4T1 breast cancer cells. [file Table1.xlsx]

## Sheet: Sheet1
Variable	DMSO	AGN	Peg-AGN	m@peg-AGN	Shapiro-Wilk p-values (Normality)	Overall P-values	Group 2vs.1 p-value	Group 2vs.3 p- values	Group 2vs.4 p-values	Group 3vs.4 p-values
	(group1)	(group2)	(group3)	(group4)
G1/G0	0.49±0.01	0.57±0.02	0.58±0.01	0.66±0.02	0.492	<0.001	0.003	0.915	<0.001	0.001
G2/M	0.08±0.01	0.05±0.01	0.08±0.003	0.03±0.004	0.095	<0.001	0.003	0.002	0.006	<0.001
S	0.44±0.004	0.38±0.02	0.34±0.01	0.31±0.02	0.328	<0.001	0.007	0.042	0.002	0.048
